# Supplementary material for: Classification of the Occurrence of Dyslipidemia Based on Gut Bacteria Related to Barley Intake
Source: Front Nutr. 2022 Mar 24;9:812469. doi: 10.3389/fnut.2022.812469 (PMC8988889; doi:10.3389/fnut.2022.812469)
Supplement: Supplementary file 1 [file Table_1.XLSX]

## Sheet: Table S1
Supplementary Table 1. Relative abundance (%) of 50 gut bacteria in each group.
		Overall (N = 130)							High barley group (n = 65)														Low barley group (n = 65)
									Responders (n = 22)						Non-Responders (n = 43)								Not dyslipidemia group (n = 22)						Dyslipidemia group (n = 43)
genera		average	median	[	interqurtile range			]	median	[	interqurtile range			]	median	[	interqurtile range			]	p-value1	FDR2	median	[	interqurtile range			]	median	[	interqurtile range			]	p-value1	FDR2
	Lachnospira	0.779308	0.36	[	0.02	,	1.0525	]	0.685	[	0.245	,	1.91	]	0.29	[	0	,	0.71	]	0.0113586	0.228571	0.335	[	0.0475	,	1.3375	]	0.42	[	0	,	0.89	]	0.615068	0.852381
	Faecalibacterium	4.89762	3.36	[	0.65	,	7.725	]	6.725	[	3.855	,	11.23	]	2.19	[	0.56	,	6.605	]	0.0152492	0.228571	6.85	[	0.6375	,	10.4075	]	2.46	[	0.555	,	4.68	]	0.0702408	0.7
	Subdoligranulum	1.438	0.97	[	0.0225	,	2.1475	]	1.715	[	0.9325	,	2.57	]	0.29	[	0.005	,	1.825	]	0.0182944	0.228571	1.89	[	0.865	,	2.9175	]	0.66	[	0.015	,	1.665	]	0.00746536	0.35
	Bifidobacterium	6.00077	2.94	[	1.0875	,	7.535	]	7.96	[	5.06	,	11.41	]	3.58	[	1.015	,	5.765	]	0.0221533	0.228571	2.715	[	2.1825	,	7.92	]	1.84	[	0.67	,	4.56	]	0.0382016	0.475
	Dorea	0.495154	0.37	[	0.18	,	0.655	]	0.305	[	0.0825	,	0.4075	]	0.49	[	0.245	,	0.665	]	0.0255457	0.228571	0.35	[	0.2125	,	0.92	]	0.29	[	0.15	,	0.725	]	0.505671	0.852381
	Ruminococcus 1	0.401308	0	[	0	,	0.185	]	0.02	[	0	,	0.9325	]	0	[	0	,	0.01	]	0.0283038	0.228571	0	[	0	,	0.99	]	0	[	0	,	0.025	]	0.25446	0.802273
	Ruminococcaceae UCG-013	0.235462	0.13	[	0.0325	,	0.3125	]	0.24	[	0.0825	,	0.555	]	0.12	[	0	,	0.26	]	0.031661	0.228571	0.175	[	0.045	,	0.38	]	0.11	[	0.04	,	0.245	]	0.30881	0.802273
	Eubacterium hallii group	1.09115	0.76	[	0.1675	,	1.5675	]	0.905	[	0.7525	,	1.69	]	0.53	[	0.1	,	1.04	]	0.0484414	0.295455	0.94	[	0.15	,	1.645	]	0.54	[	0.105	,	1.215	]	0.337588	0.802273
	Rhodospirillaceae uncultured	0.406	0	[	0	,	0	]	0	[	0	,	0	]	0	[	0	,	0	]	0.0614071	0.295455	0.035	[	0	,	0.835	]	0	[	0	,	0	]	0.0167933	0.425
	Ruminiclostridium 5	0.241385	0.1	[	0.05	,	0.2975	]	0.13	[	0.0625	,	0.395	]	0.07	[	0.03	,	0.17	]	0.0619374	0.295455	0.125	[	0.0625	,	0.325	]	0.1	[	0.05	,	0.265	]	0.622359	0.852381
	Fusobacterium	1.61862	0	[	0	,	0.715	]	0	[	0	,	0.02	]	0.06	[	0	,	1.225	]	0.0653388	0.295455	0	[	0	,	0.01	]	0	[	0	,	0.785	]	0.306371	0.802273
	Lachnospiraceae UCG-008	0.438154	0.29	[	0.0825	,	0.6575	]	0.495	[	0.12	,	0.8025	]	0.23	[	0.07	,	0.55	]	0.081785	0.310714	0.43	[	0.085	,	0.655	]	0.24	[	0.085	,	0.65	]	0.501183	0.852381
	Eubacterium rectale group	1.67238	0.995	[	0.07	,	2.4625	]	1.68	[	0.86	,	3.2575	]	0.54	[	0.01	,	2.525	]	0.0820733	0.310714	0.85	[	0.345	,	2.625	]	1.01	[	0.17	,	1.93	]	0.878704	0.972826
	Ruminococcaceae uncultured	0.418846	0.16	[	0.05	,	0.5625	]	0.24	[	0.05	,	0.7875	]	0.11	[	0.025	,	0.395	]	0.086536	0.310714	0.38	[	0.1	,	0.83	]	0.13	[	0.045	,	0.62	]	0.301466	0.802273
	Eubacterium coprostanoligenes group	0.252462	0	[	0	,	0.2675	]	0.015	[	0	,	0.2825	]	0	[	0	,	0.065	]	0.108898	0.363333	0.05	[	0	,	0.4875	]	0	[	0	,	0.265	]	0.534946	0.852381
	Butyricicoccus	0.544538	0.47	[	0.2725	,	0.7375	]	0.695	[	0.405	,	0.8125	]	0.47	[	0.3	,	0.675	]	0.120399	0.375	0.355	[	0.1175	,	0.605	]	0.47	[	0.27	,	0.755	]	0.197218	0.802273
	Phascolarctobacterium	1.14508	0.55	[	0	,	2.0975	]	0.015	[	0	,	1.4975	]	0.49	[	0	,	2.085	]	0.129166	0.379412	1.175	[	0	,	2.4025	]	1.09	[	0	,	2.51	]	0.707873	0.852381
	Escherichia Shigella	0.768615	0.06	[	0.01	,	0.2575	]	0.05	[	0.01	,	0.11	]	0.09	[	0.015	,	0.345	]	0.174735	0.486111	0.075	[	0.01	,	0.2775	]	0.02	[	0	,	0.19	]	0.19666	0.802273
	Akkermansia	0.544538	0	[	0	,	0.0175	]	0	[	0	,	0.0175	]	0	[	0	,	0	]	0.219099	0.533333	0	[	0	,	0.025	]	0	[	0	,	0.09	]	0.379494	0.810417
	Mitsuokella	0.255154	0	[	0	,	0	]	0	[	0	,	0	]	0	[	0	,	0	]	0.222396	0.533333	0	[	0	,	0	]	0	[	0	,	0	]	1	1
	Paraprevotella	0.402923	0	[	0	,	0.08	]	0	[	0	,	0	]	0	[	0	,	0.265	]	0.223839	0.533333	0	[	0	,	0.8925	]	0	[	0	,	0	]	0.0350663	0.475
	Lactobacillus	0.229923	0	[	0	,	0	]	0	[	0	,	0	]	0	[	0	,	0.01	]	0.287054	0.630769	0	[	0	,	0	]	0	[	0	,	0	]	0.634903	0.852381
	Alistipes	1.19554	0.4	[	0.0125	,	1.045	]	0.4	[	0.035	,	1.2375	]	0.19	[	0.01	,	0.685	]	0.302453	0.630769	0.77	[	0.12	,	1.525	]	0.43	[	0.015	,	1.115	]	0.527229	0.852381
	Prevotella 2	0.954615	0	[	0	,	0	]	0	[	0	,	0	]	0	[	0	,	0	]	0.307602	0.630769	0	[	0	,	0	]	0	[	0	,	0	]	0.211424	0.802273
	Blautia	6.06162	5.145	[	2.7875	,	8.36	]	5.455	[	4.4225	,	9.0075	]	4.5	[	2.695	,	8.69	]	0.321552	0.630769	5.465	[	4.41	,	7.125	]	4.22	[	2.035	,	6.365	]	0.130732	0.802273
	Anaerostipes	1.442	0.885	[	0.18	,	2.0175	]	1.33	[	0.7875	,	2.7775	]	1.15	[	0.175	,	2.5	]	0.328335	0.630769	0.48	[	0.095	,	1.65	]	0.4	[	0.115	,	1.485	]	0.988936	1
	Roseburia	0.908692	0.57	[	0.1325	,	1.1325	]	0.445	[	0.075	,	0.8925	]	0.61	[	0.145	,	1.27	]	0.345672	0.640741	0.505	[	0.085	,	1.425	]	0.58	[	0.205	,	1.18	]	0.819028	0.930682
	Barnesiella	0.335154	0.035	[	0	,	0.4075	]	0.035	[	0	,	0.28	]	0	[	0	,	0.215	]	0.369223	0.658929	0.135	[	0	,	0.865	]	0.05	[	0	,	0.62	]	0.631176	0.852381
	Prevotella 9	7.06754	0.01	[	0	,	0.03	]	0	[	0	,	0.01	]	0	[	0	,	0.025	]	0.397499	0.684483	0.01	[	0	,	0.03	]	0.01	[	0	,	2.005	]	0.701361	0.852381
	Parabacteroides	2.54638	1.835	[	0.8175	,	3.22	]	1.625	[	1.13	,	2.095	]	1.19	[	0.625	,	2.35	]	0.425292	0.698485	2.495	[	1.54	,	3.59	]	2.2	[	0.79	,	4.265	]	0.713301	0.852381
	Acidaminococcus	0.526923	0	[	0	,	0.6875	]	0.135	[	0	,	0.89	]	0	[	0	,	0.675	]	0.445994	0.698485	0	[	0	,	0.4025	]	0.07	[	0	,	0.55	]	0.556954	0.852381
	Megamonas	3.27554	0	[	0	,	3.5975	]	0	[	0	,	0.01	]	0	[	0	,	3.655	]	0.460303	0.698485	0	[	0	,	3.7925	]	0	[	0	,	6	]	0.661654	0.852381
	Fusicatenibacter	1.36977	0.935	[	0.1625	,	2.1625	]	0.915	[	0.4925	,	2.3725	]	0.75	[	0.08	,	1.88	]	0.461378	0.698485	1.75	[	0.665	,	2.3525	]	0.99	[	0.075	,	1.72	]	0.143371	0.802273
	Bacteroides	27.3604	26.425	[	14.915	,	36.9525	]	23.23	[	16.08	,	33.075	]	26.41	[	15.645	,	36.935	]	0.495517	0.729412	22.33	[	13.86	,	37.27	]	35.07	[	17.125	,	38.82	]	0.317467	0.802273
	Dialister	0.284077	0	[	0	,	0.26	]	0	[	0	,	0.6775	]	0	[	0	,	0.25	]	0.546657	0.781429	0	[	0	,	0.0225	]	0	[	0	,	0.17	]	0.629011	0.852381
	Ruminococcus 2	0.659385	0	[	0	,	1.0125	]	0.005	[	0	,	0.8625	]	0	[	0	,	0.495	]	0.583857	0.802564	0	[	0	,	1.1125	]	0	[	0	,	1.28	]	0.686995	0.852381
	Sutterella	1.86423	1.59	[	0.4225	,	2.67	]	1.315	[	0.54	,	2.6275	]	1.85	[	0.52	,	2.49	]	0.596852	0.802564	1.33	[	0.3175	,	2	]	1.57	[	0.425	,	3.26	]	0.389167	0.810417
	Alloprevotella	0.862385	0	[	0	,	0	]	0	[	0	,	0	]	0	[	0	,	0	]	0.609946	0.802564	0	[	0	,	0	]	0	[	0	,	0	]	0.243088	0.802273
	Collinsella	1.81408	1.325	[	0.48	,	2.23	]	1.15	[	0.62	,	2.8675	]	1.41	[	0.155	,	2.52	]	0.626115	0.802564	1.065	[	0.1325	,	1.9775	]	1.42	[	0.59	,	2.105	]	0.307339	0.802273
	Megasphaera	1.03908	0	[	0	,	1.295	]	0	[	0	,	0.6625	]	0	[	0	,	1.14	]	0.66905	0.821429	0	[	0	,	0.0075	]	0	[	0	,	1.495	]	0.180077	0.802273
	Lachnoclostridium	1.84731	1.345	[	0.7275	,	2.29	]	1.24	[	0.91	,	1.925	]	1.43	[	0.67	,	2.3	]	0.677463	0.821429	0.985	[	0.545	,	2.4675	]	1.65	[	0.825	,	2.315	]	0.324932	0.802273
	Parasutterella	0.368846	0.02	[	0	,	0.1875	]	0.015	[	0	,	0.38	]	0.07	[	0	,	0.29	]	0.690356	0.821429	0.02	[	0	,	0.1025	]	0	[	0	,	0.075	]	0.240003	0.802273
	Ruminococcaceae UCG-002	0.275308	0	[	0	,	0.1175	]	0	[	0	,	0.065	]	0	[	0	,	0.07	]	0.713471	0.82907	0	[	0	,	0.2075	]	0	[	0	,	0.1	]	1	1
	Prevotellaceae NK3B31 group	0.731385	0	[	0	,	0	]	0	[	0	,	0	]	0	[	0	,	0	]	0.789305	0.885556	0	[	0	,	0	]	0	[	0	,	0	]	0.715573	0.852381
	Ruminococcus gauvreauii group	0.213077	0.01	[	0	,	0.2325	]	0.005	[	0	,	0.3825	]	0.01	[	0	,	0.19	]	0.797085	0.885556	0.01	[	0	,	0.3875	]	0.01	[	0	,	0.125	]	0.627891	0.852381
	Veillonella	0.629923	0.02	[	0	,	0.2075	]	0.03	[	0.0025	,	0.38	]	0.03	[	0	,	0.195	]	0.816556	0.888043	0.025	[	0	,	1.0125	]	0.01	[	0	,	0.09	]	0.352915	0.802273
	Lachnospiraceae uncultured	0.659692	0.44	[	0.1725	,	0.8675	]	0.41	[	0.19	,	0.7975	]	0.42	[	0.155	,	0.95	]	0.911668	0.958163	0.4	[	0.325	,	0.725	]	0.48	[	0.175	,	0.885	]	0.895201	0.972826
	Ruminococcus torques group	1.82562	1.215	[	0.62	,	2.2875	]	1.165	[	0.5825	,	2.1825	]	1.19	[	0.475	,	1.94	]	0.928191	0.958163	1.37	[	0.5775	,	3.0225	]	1.21	[	0.79	,	2.335	]	0.977879	1
	Klebsiella	0.811154	0	[	0	,	0.1175	]	0.005	[	0	,	0.0375	]	0	[	0	,	0.285	]	0.93933	0.958163	0	[	0	,	0.045	]	0	[	0	,	0.075	]	0.805907	0.930682
	Streptococcus	0.609	0.15	[	0.03	,	0.5275	]	0.165	[	0.0425	,	0.485	]	0.15	[	0.04	,	0.54	]	0.988931	0.989	0.165	[	0.0375	,	0.5475	]	0.12	[	0.015	,	0.525	]	0.607318	0.852381
1 Compared resopnders and non-responders using Mann–Whitney U-test.
2 P-values adjusted with FDR (False Discovery Rate) method.

## Sheet: Table S2
Supplementary Table 2. The results of Spearman’s rank correlation tests between the 50 genera.
	Prevotella 9	Blautia	Bifidobacterium	Faecalibacterium	Megamonas	Parabacteroides	Sutterella	Lachnoclostridium	Ruminococcus torques group	Collinsella	Eubacterium rectale group	Fusobacterium	Anaerostipes	Subdoligranulum	Fusicatenibacter	Alistipes	Phascolarctobacterium	Eubacterium hallii group	Megasphaera	Prevotella 2	Roseburia	Alloprevotella	Klebsiella	Lachnospira	Escherichia Shigella	Prevotellaceae NK3B31 group	Lachnospiraceae uncultured	Ruminococcus 2	Veillonella	Streptococcus	Akkermansia	Butyricicoccus	Acidaminococcus	Dorea	Lachnospiraceae UCG-008	Ruminococcaceae uncultured	Rhodospirillaceae uncultured	Paraprevotella	Ruminococcus 1	Parasutterella	Barnesiella	Dialister	Ruminococcaceae UCG-002	Mitsuokella	Eubacterium coprostanoligenes group	Ruminiclostridium 5	Ruminococcaceae UCG-013	Lactobacillus	Ruminococcus gauvreauii group
Prevotella 9	1	-0.227353	-0.29556	0.0227353	0.04636	-0.028543	-0.126701	0.0854427	0.0568384	-0.11962	-0.160191	0.127388	0.108463	-0.216455	-0.297498	-0.121211	0.228031	0.194093	0.197835	0.371693	-0.0858166	0.188879	0.00656787	-0.0568384	-0.0471323	-0.0892199	0.143342	-0.123721	0.071706	0.183884	-0.329726	0.0800955	0.0891593	0.160543	0.240287	0.0858166	-0.132947	0.294034	-0.304041	0.107972	-0.255283	-0.147955	0.116816	0.0404741	-0.0855186	0.0688044	0.0401359	-0.0391255	0.215498
Blautia	-0.227353	1	0.142857	0.203463	0.0411943	0.117392	0.223704	0.0780913	0.0995671	0.242951	0.113292	0.0808523	0.0391308	-0.0780913	0.305017	0.0263767	0.173676	0.169567	-0.106033	-0.357592	-0.0697183	-0.236336	-0.095044	0.038961	-0.121154	-0.0169882	-0.152844	-0.168623	-0.15929	0.122546	0.0279034	0.252729	-0.106711	0.301322	0.252729	-0.156866	0.290269	-0.0407175	-0.086838	0.0822351	0.00925866	-0.0870765	-0.177943	-0.0308264	-0.120963	-0.117908	0.117908	-0.268194	0.0248682
Bifidobacterium	-0.29556	0.142857	1	-0.134199	-0.0765037	-0.00434787	0.0745679	-0.138829	0.021645	0.277658	-0.113292	-0.123973	0.065218	0.225597	0.209155	-0.175845	-0.453488	-0.152175	0.0613874	-0.387391	-0.113292	-0.31854	-0.0150069	-0.0909091	0.103205	-0.067953	-0.161578	-0.079352	0.00455115	0.0612728	0.0502261	0.00871478	0.232823	0.0829726	-0.261443	-0.0174296	-0.182262	-0.16287	-0.0192973	0.00483736	-0.0648106	0.138298	-0.23355	-0.0924793	-0.0930484	0.205248	-0.0655047	0	-0.0447628
Faecalibacterium	0.0227353	0.203463	-0.134199	1	0.0765037	-0.100001	-0.013159	-0.147506	-0.0735931	-0.0867681	0.287588	-0.167095	-0.0217393	0.0780913	0.226584	0.131884	0.299109	0.317394	-0.474357	0.0744984	0.38345	0.31854	0.095044	0.246753	-0.166026	0.169882	-0.0480368	-0.009919	0.0227557	0.183818	0.0725488	0.174296	-0.232823	0.0829726	0.348591	-0.0174296	0.101257	0.27145	0.270163	-0.227356	-0.0925866	-0.0768322	0.266914	0.0719284	0.167487	-0.109174	0.441065	-0.0297993	0.452602
Megamonas	0.04636	0.0411943	-0.0765037	0.0765037	1	-0.348722	0.310068	-0.135647	0.0176547	0.0648745	-0.023694	-0.139221	-0.277795	-0.247702	-0.343562	-0.227093	0.0852574	-0.0413738	-0.0606915	0.0810191	0.148087	0.0558744	-0.0136004	-0.0882735	0.0243998	-0.242487	-0.124667	0.209002	-0.0371213	0.285583	0.128969	-0.302098	0.0725319	0.302763	-0.023694	-0.171781	-0.100943	0.29521	-0.144282	-0.315646	-0.220261	-0.0557048	-0.151186	-0.19556	0.113842	-0.267143	0.112794	0.0810191	-0.087896
Parabacteroides	-0.028543	0.117392	-0.00434787	-0.100001	-0.348722	1	-0.215867	-0.0348585	0.178263	-0.209151	0.0787748	0.0757909	0.187773	0.0697169	0.166302	0.0618139	-0.0484536	0.0305677	0.23541	-0.104752	-0.131291	-0.0516013	-0.17082	-0.134784	-0.175763	0.170623	-0.144738	0.00498111	-0.0319968	-0.206598	-0.16815	0.035011	0.131534	-0.127194	0.0437638	0.070022	0.230515	-0.0954215	0.00484536	0.0728765	0.325465	-0.154334	-0.0446795	0.196085	-0.0327089	-0.0482461	-0.100878	-0.381597	0
Sutterella	-0.126701	0.223704	0.0745679	-0.013159	0.310068	-0.215867	1	0.167043	-0.118431	0.518713	0.158944	-0.207539	0.0132164	-0.175835	0.0485662	-0.0712697	0.0439941	-0.2423	-0.0452367	0.015097	0.123623	-0.0104116	-0.0658914	-0.0833405	-0.200052	0.0172133	-0.261065	0.0954786	-0.438086	-0.0354768	0.0339276	-0.141283	0.299799	0.207967	-0.176604	-0.101547	0.0752384	0.151275	-0.288406	-0.279382	0.0797411	0.13494	-0.208471	-0.333171	-0.0424264	0.0309738	-0.101771	-0.0528396	-0.0302372
Lachnoclostridium	0.0854427	0.0780913	-0.138829	-0.147506	-0.135647	-0.0348585	0.167043	1	-0.0520609	0.186957	0.170307	0.329513	0.22658	-0.134783	0.205242	-0.127764	0.0725222	0.122005	-0.206933	-0.0447961	0.0218343	-0.175062	0.0100264	0.0347072	-0.0539633	-0.0340503	0.315105	0.00994053	-0.0364882	-0.0570197	-0.206933	0.240177	0.0826373	0.0875292	0.0655028	-0.187775	0.115007	0.0816119	-0.256245	0.0775658	0.0881483	0.133465	-0.183902	-0.0720846	-0.0466252	-0.00875292	-0.0175058	0.104524	-0.0199378
Ruminococcus torques group	0.0568384	0.0995671	0.021645	-0.0735931	0.0176547	0.178263	-0.118431	-0.0520609	1	-0.21692	-0.0958626	-0.00539015	-0.152175	0.00867681	-0.078433	0.0615457	0.135081	0.0478265	0.16184	-0.208595	-0.0610035	-0.154132	-0.0450208	-0.341991	0.0134616	-0.067953	0.117908	-0.168623	0.00455115	0.0437663	0.0279034	-0.0261443	-0.20372	0.0655047	0.252729	-0.00871478	0.101257	0.0135725	-0.0675407	-0.208006	-0.083328	-0.384161	0.1557	-0.0308264	0.130268	-0.0742386	-0.117908	-0.312893	0.084552
Collinsella	-0.11962	0.242951	0.277658	-0.0867681	0.0648745	-0.209151	0.518713	0.186957	-0.21692	1	0.15284	-0.0702241	-0.0871462	0.0130435	0.196508	0.0572737	-0.101531	-0.11329	-0.0559279	-0.0298641	0.100438	-0.133871	0.135356	-0.0260304	-0.0629571	0.0851257	-0.0787763	0.288276	-0.419615	-0.0131584	-0.111856	-0.030568	0.325688	0.0962822	-0.144106	-0.0655028	0.0473557	0.0408059	-0.0628526	0.0242393	0.22269	0.384995	-0.0724462	0.0308934	0.135213	0.0962822	-0.122541	-0.0746601	-0.0199378
Eubacterium rectale group	-0.160191	0.113292	-0.113292	0.287588	-0.023694	0.0787748	0.158944	0.170307	-0.0958626	0.15284	1	-0.352657	-0.0525165	0.231443	0.429825	0.190273	0.106831	0.118162	-0.224691	0.0299948	0.368421	0.0930857	-0.0906321	0.0610035	-0.108399	0.0854982	-0.0967035	0.309505	-0.119106	-0.259914	-0.0505554	-0.0570175	0.17088	-0.0175825	-0.0482456	-0.179825	0.129099	0.0136615	0.30107	-0.214239	0.372775	0.211385	0.268664	0.424057	0.252878	-0.105495	0.290111	-0.179969	0.130163
Fusobacterium	0.127388	0.0808523	-0.123973	-0.167095	-0.139221	0.0757909	-0.207539	0.329513	-0.00539015	-0.0702241	-0.352657	1	0.0649636	-0.162056	0.032553	-0.104001	0.0120138	0.281509	0.0416918	0.0185519	-0.173616	-0.230297	0.236683	0.0377311	0	0.0951861	0.288184	-0.0741023	0.192669	0.20163	0.0555891	0.336381	-0.120789	-0.0217497	0.157339	0.065106	0.159698	0.211243	-0.192221	0.337294	0.0230564	-0.0829103	-0.360036	-0.230297	-0.00579284	-0.0163123	-0.0543743	0.157692	-0.253905
Anaerostipes	0.108463	0.0391308	0.065218	-0.0217393	-0.277795	0.187773	0.0132164	0.22658	-0.152175	-0.0871462	-0.0525165	0.0649636	1	-0.252724	-0.00875276	-0.3179	-0.101752	-0.0305677	0.0616549	-0.142164	-0.262583	-0.0722418	-0.0753617	0.20435	-0.202804	-0.110905	-0.179826	-0.328753	0.0228549	0.0791226	-0.207385	0.00875276	0.0974324	0.188598	-0.131291	-0.175055	-0.0610187	0.0408949	-0.285876	0.131178	0	-0.0668781	-0.217813	-0.144484	-0.495305	0.0657901	-0.0570181	0.104752	0.104902
Subdoligranulum	-0.216455	-0.0780913	0.225597	0.0780913	-0.247702	0.0697169	-0.175835	-0.134783	0.00867681	0.0130435	0.231443	-0.162056	-0.252724	1	0.401751	0.317208	-0.198227	0.139434	-0.0894847	-0.119456	0.183408	-0.0720846	-0.22058	-0.112799	-0.0899388	0.170251	0.1488	0.243543	-0.0820985	-0.320188	0.229304	0.0218343	0.0923593	-0.236329	-0.0393017	0.301313	0.0744161	-0.231234	0.367446	-0.0872615	0.22733	0.200198	0.267494	0.195658	0.410302	0.201317	0.179435	-0.18665	-0.0947045
Fusicatenibacter	-0.297498	0.305017	0.209155	0.226584	-0.343562	0.166302	0.0485662	0.205242	-0.078433	0.196508	0.429825	0.032553	-0.00875276	0.401751	1	0.336296	-0.0194239	0.0787748	-0.190987	-0.194966	0.236842	-0.175829	-0.130913	0.113292	-0.0903324	0.102598	0.0527474	0.0599042	-0.0458099	-0.19824	0.230308	0.25	0.0390583	-0.175825	0.144737	0.144737	0.34653	-0.109292	0.34963	-0.00973816	0.270262	0.335123	0.100749	0.2172	0.243512	0.219781	0.364836	-0.149974	-0.00500626
Alistipes	-0.121211	0.0263767	-0.175845	0.131884	-0.227093	0.0618139	-0.0712697	-0.127764	0.0615457	0.0572737	0.190273	-0.104001	-0.3179	0.317208	0.336296	1	-0.0293948	0.0176611	-0.0963424	-0.0983495	0.238947	-0.0939132	-0.253994	0.0967147	-0.0911353	0.0431291	0.212865	0.312256	-0.221842	-0.191113	0.413706	0.0840741	-0.182251	-0.487816	0.154873	0.517719	0.377031	-0.0482403	0.50951	0.152283	0.324377	0.244474	0.383991	0.365218	0.368515	0.372514	0.101998	-0.0378267	-0.0353553
Phascolarctobacterium	0.228031	0.173676	-0.453488	0.299109	0.0852574	-0.0484536	0.0439941	0.0725222	0.135081	-0.101531	0.106831	0.0120138	-0.101752	-0.198227	-0.0194239	-0.0293948	1	0.184124	-0.211454	0.340393	0.237943	0.400793	0.0836203	0.0192973	-0.0700088	0.0851943	0.0486666	-0.138174	-0.0304314	0.126813	-0.0186577	0.131111	-0.254058	0.150866	0.383622	-0.0631276	0.135411	0.279822	0.00537634	-0.285715	-0.237315	-0.359619	0.26647	-0.114512	-0.00518476	-0.287133	0.1606	-0.149441	0.0886838
Eubacterium hallii group	0.194093	0.169567	-0.152175	0.317394	-0.0413738	0.0305677	-0.2423	0.122005	0.0478265	-0.11329	0.118162	0.281509	-0.0305677	0.139434	0.0787748	0.0176611	0.184124	1	-0.263435	-0.074823	0.122539	-0.0516013	0.0653134	0.0913052	-0.0676012	0.102374	0.214914	0.0398489	0.105132	0.0703312	-0.106495	0.376369	-0.199736	0.311407	0.271335	-0.0612693	-0.00677986	0.149948	0.0290721	0.111744	-0.055794	-0.252079	0.195473	0.0722418	0.163544	-0.144738	0.188598	-0.104752	0.0649391
Megasphaera	0.197835	-0.106033	0.0613874	-0.474357	-0.0606915	0.23541	-0.0452367	-0.206933	0.16184	-0.0559279	-0.224691	0.0416918	0.0616549	-0.0894847	-0.190987	-0.0963424	-0.211454	-0.263435	1	0.0960385	-0.393209	-0.211944	-0.019346	-0.262292	0.109907	0.0328502	-0.377185	-0.172624	0.0938727	-0.112841	-0.107914	-0.190987	0.437705	-0.0337778	-0.264012	0.00561727	-0.200151	-0.21871	-0.23633	0.137192	0.0835497	0.0330157	-0.272403	0.0529859	-0.119952	0.0731852	-0.197037	-0.307323	-0.211586
Prevotella 2	0.371693	-0.357592	-0.387391	0.0744984	0.0810191	-0.104752	0.015097	-0.0447961	-0.208595	-0.0298641	0.0299948	0.0185519	-0.142164	-0.119456	-0.194966	-0.0983495	0.340393	-0.074823	0.0960385	1	0.127478	0.689645	0.335733	-0.0744984	-0.0617765	0.482382	-0.120243	0.153627	0.0704891	-0.037659	-0.182473	0.00749869	0.0667781	-0.112728	0.0449921	-0.0524908	-0.232338	0.233571	-0.00830226	-0.24974	-0.111533	0.00881476	0.105264	-0.141466	0.176141	-0.293092	0.105213	0.0769231	0.0941513
Roseburia	-0.0858166	-0.0697183	-0.113292	0.38345	0.148087	-0.131291	0.123623	0.0218343	-0.0610035	0.100438	0.368421	-0.173616	-0.262583	0.183408	0.236842	0.238947	0.237943	0.122539	-0.393209	0.127478	1	0.0724	0	0.148151	0.00903324	-0.0598487	0.0439562	0.359425	-0.0732959	0.101323	0.303332	0.0131579	-0.0146469	-0.105495	0.135965	0.276316	0.183457	0.218584	0.451605	-0.399264	0.0838744	0.185606	0.324636	0.0724	0.309073	0.0703298	0.285715	-0.11248	0.0500626
Alloprevotella	0.188879	-0.236336	-0.31854	0.31854	0.0558744	-0.0516013	-0.0104116	-0.175062	-0.154132	-0.133871	0.0930857	-0.230297	-0.0722418	-0.0720846	-0.175829	-0.0939132	0.400793	-0.0516013	-0.211944	0.689645	0.0724	1	0.201852	-0.0719284	-0.22367	0.302429	-0.0518281	0.0353161	0	-0.0311656	-0.211944	-0.165486	-0.161186	-0.0621937	0.186171	-0.206857	-0.160231	0.193297	0	-0.275571	-0.175814	-0.243162	0.329977	-0.097561	0.0993884	-0.310968	0.196947	0.247565	0.365974
Klebsiella	0.00656787	-0.095044	-0.0150069	0.095044	-0.0136004	-0.17082	-0.0658914	0.0100264	-0.0450208	0.135356	-0.0906321	0.236683	-0.0753617	-0.22058	-0.130913	-0.253994	0.0836203	0.0653134	-0.019346	0.335733	0	0.201852	1	-0.0850393	0.311106	0.372979	-0.0857853	0.0286544	0.178806	0.303441	-0.257946	0.100702	-0.0448392	0.0555081	0.0906321	-0.261826	-0.241811	0.13331	0.0167241	-0.122974	0.0427948	0.0236753	-0.0321279	-0.0831157	0.134401	-0.31791	-0.136247	-0.0602598	0.333339
Lachnospira	-0.0568384	0.038961	-0.0909091	0.246753	-0.0882735	-0.134784	-0.0833405	0.0347072	-0.341991	-0.0260304	0.0610035	0.0377311	0.20435	-0.112799	0.113292	0.0967147	0.0192973	0.0913052	-0.262292	-0.0744984	0.148151	-0.0719284	-0.0850393	1	0.201924	-0.152894	-0.0393028	0.059514	0.204802	0.148805	0.106033	0.104577	-0.20372	0.117908	-0.0348591	0.0174296	0.195763	-0.10858	0.260514	0.25638	-0.13888	0.128054	0.189064	0.195234	-0.186097	0.161578	0.283854	0.178796	-0.124341
Escherichia Shigella	-0.0471323	-0.121154	0.103205	-0.166026	0.0243998	-0.175763	-0.200052	-0.0539633	0.0134616	-0.0629571	-0.108399	0	-0.202804	-0.0899388	-0.0903324	-0.0911353	-0.0700088	-0.0676012	0.109907	-0.0617765	0.00903324	-0.22367	0.311106	0.201924	1	-0.246526	0	0.0411258	0.509485	0.199609	-0.0115692	-0.0541994	-0.055305	-0.0452656	-0.0722659	-0.00903324	-0.0419827	-0.337643	0.140018	0.0701977	-0.206335	0.0584025	0.057639	0.181066	0	-0.0678983	0.00452656	-0.0849427	-0.0876417
Prevotellaceae NK3B31 group	-0.0892199	-0.0169882	-0.067953	0.169882	-0.242487	0.170623	0.0172133	-0.0340503	-0.067953	0.0851257	0.0854982	0.0951861	-0.110905	0.170251	0.102598	0.0431291	0.0851943	0.102374	0.0328502	0.482382	-0.0598487	0.302429	0.372979	-0.152894	-0.246526	1	-0.18851	0.0973124	-0.12502	-0.28339	-0.262802	0.333443	0.028552	-0.0599804	-0.0512989	-0.136797	-0.19868	0.146472	0.00946603	-0.18034	0.145334	-0.0100504	-0.0545545	-0.120972	0.273861	-0.257059	-0.145667	-0.175412	0.19518
Lachnospiraceae uncultured	0.143342	-0.152844	-0.161578	-0.0480368	-0.124667	-0.144738	-0.261065	0.315105	0.117908	-0.0787763	-0.0967035	0.288184	-0.179826	0.1488	0.0527474	0.212865	0.0486666	0.214914	-0.377185	-0.120243	0.0439562	-0.0518281	-0.0857853	-0.0393028	0	-0.18851	1	0.115069	-0.00918214	0.0353202	0.0788148	0.0439562	-0.298475	-0.237885	0.290111	0.237363	0.170241	0.171145	0.111933	0.185432	0.0373595	0.0155012	0.157066	0.134753	0.286287	0.136564	-0.0572687	0.360729	-0.0200691
Ruminococcus 2	-0.123721	-0.168623	-0.079352	-0.009919	0.209002	0.00498111	0.0954786	0.00994053	-0.168623	0.288276	0.309505	-0.0741023	-0.328753	0.243543	0.0599042	0.312256	-0.138174	0.0398489	-0.172624	0.153627	0.359425	0.0353161	0.0286544	0.059514	0.0411258	0.0973124	0.115069	1	-0.224202	-0.190534	0.0191804	-0.249601	0.211163	-0.230138	-0.119808	0.154753	0.270676	0.00777463	0.276349	-0.0665027	0.403071	0.269935	0.261194	0.341389	0.506352	0.045027	0	-0.0938835	-0.0797724
Veillonella	0.071706	-0.15929	0.00455115	0.0227557	-0.0371213	-0.0319968	-0.438086	-0.0364882	0.00455115	-0.419615	-0.119106	0.192669	0.0228549	-0.0820985	-0.0458099	-0.221842	-0.0304314	0.105132	0.0938727	0.0704891	-0.0732959	0	0.178806	0.204802	0.509485	-0.12502	-0.00918214	-0.224202	1	0.211656	0	0.119106	-0.152982	-0.0183643	0.0274859	-0.0732959	-0.191615	-0.192631	0.0710066	0.0559414	-0.350416	-0.0969298	-0.0876908	0.0648166	-0.092932	-0.142323	0.325966	0.156642	0.041831
Streptococcus	0.183884	0.122546	0.0612728	0.183818	0.285583	-0.206598	-0.0354768	-0.0570197	0.0437663	-0.0131584	-0.259914	0.20163	0.0791226	-0.320188	-0.19824	-0.191113	0.126813	0.0703312	-0.112841	-0.037659	0.101323	-0.0311656	0.303441	0.148805	0.199609	-0.28339	0.0353202	-0.190534	0.211656	1	0.0282103	-0.013216	-0.205962	0.220751	0.233482	0.0484586	-0.00682471	0.397933	-0.0585289	-0.00489057	-0.234013	-0.113927	-0.0843282	-0.135051	-0.145812	-0.0309052	0.0794704	0.143104	0.145823
Akkermansia	-0.329726	0.0279034	0.0502261	0.0725488	0.128969	-0.16815	0.0339276	-0.206933	0.0279034	-0.111856	-0.0505554	0.0555891	-0.207385	0.229304	0.230308	0.413706	-0.0186577	-0.106495	-0.107914	-0.182473	0.303332	-0.211944	-0.257946	0.106033	-0.0115692	-0.262802	0.0788148	0.0191804	0	0.0282103	1	0.00561727	-0.218853	-0.30963	-0.0280863	0.443764	0.182747	0.0087484	0.447784	-0.130956	0.0119357	0.151872	0.0645165	-0.211944	0.0779688	0.337778	0.242074	0.182473	-0.371879
Butyricicoccus	0.0800955	0.252729	0.00871478	0.174296	-0.302098	0.035011	-0.141283	0.240177	-0.0261443	-0.030568	-0.0570175	0.336381	0.00875276	0.0218343	0.25	0.0840741	0.131111	0.376369	-0.190987	0.00749869	0.0131579	-0.165486	0.100702	0.104577	-0.0541994	0.333443	0.0439562	-0.249601	0.119106	-0.013216	0.00561727	1	-0.214821	0.131868	0.210526	0.0482456	-0.0271788	0	0.0534157	0.189894	-0.172408	0	-0.067166	-0.175829	-0.11239	0.00879123	0.136264	-0.0749869	0.0650814
Acidaminococcus	0.0891593	-0.106711	0.232823	-0.232823	0.0725319	0.131534	0.299799	0.0826373	-0.20372	0.325688	0.17088	-0.120789	0.0974324	0.0923593	0.0390583	-0.182251	-0.254058	-0.199736	0.437705	0.0667781	-0.0146469	-0.161186	-0.0448392	-0.20372	-0.055305	0.028552	-0.298475	0.211163	-0.152982	-0.205962	-0.218853	-0.214821	1	0.0244652	-0.463818	-0.0244115	-0.166399	-0.0152075	-0.221625	-0.124662	0.269723	0.327133	-0.33645	0.0345398	-0.0156386	0.107647	-0.166363	-0.250418	-0.133747
Dorea	0.160543	0.301322	0.0829726	0.0829726	0.302763	-0.127194	0.207967	0.0875292	0.0655047	0.0962822	-0.0175825	-0.0217497	0.188598	-0.236329	-0.175825	-0.487816	0.150866	0.311407	-0.0337778	-0.112728	-0.105495	-0.0621937	0.0555081	0.117908	-0.0452656	-0.0599804	-0.237885	-0.230138	-0.0183643	0.220751	-0.30963	0.131868	0.0244652	1	0.0175825	-0.483518	-0.143003	0	-0.403932	-0.0146394	-0.354916	-0.33586	-0.0841423	-0.238409	-0.323833	-0.23348	0.0837004	-0.165334	0.0401382
Lachnospiraceae UCG-008	0.240287	0.252729	-0.261443	0.348591	-0.023694	0.0437638	-0.176604	0.0655028	0.252729	-0.144106	-0.0482456	0.157339	-0.131291	-0.0393017	0.144737	0.154873	0.383622	0.271335	-0.264012	0.0449921	0.135965	0.186171	0.0906321	-0.0348591	-0.0722659	-0.0512989	0.290111	-0.119808	0.0274859	0.233482	-0.0280863	0.210526	-0.463818	0.0175825	1	0.100877	0.34653	0.136615	0.0437037	0.0194763	-0.0698953	-0.185606	0.274261	0.0724	0.215415	-0.193407	0.268133	-0.127478	0.300376
Ruminococcaceae uncultured	0.0858166	-0.156866	-0.0174296	-0.0174296	-0.171781	0.070022	-0.101547	-0.187775	-0.00871478	-0.0655028	-0.179825	0.065106	-0.175055	0.301313	0.144737	0.517719	-0.0631276	-0.0612693	0.00561727	-0.0524908	0.276316	-0.206857	-0.261826	0.0174296	-0.00903324	-0.136797	0.237363	0.154753	-0.0732959	0.0484586	0.443764	0.0482456	-0.0244115	-0.483518	0.100877	1	0.285378	0.129784	0.388478	0.0438217	0.135131	0.232008	0.0783604	0.0827429	0.182634	0.439562	0.0351649	-0.0524908	-0.240301
Rhodospirillaceae uncultured	-0.132947	0.290269	-0.182262	0.101257	-0.100943	0.230515	0.0752384	0.115007	0.101257	0.0473557	0.129099	0.159698	-0.0610187	0.0744161	0.34653	0.377031	0.135411	-0.00677986	-0.200151	-0.232338	0.183457	-0.160231	-0.241811	0.195763	-0.0419827	-0.19868	0.170241	0.270676	-0.191615	-0.00682471	0.182747	-0.0271788	-0.166399	-0.143003	0.34653	0.285378	1	-0.0529108	0.150457	0.113147	0.259875	-0.00798723	0.173422	0.240346	0.203133	0.156622	0.129383	-0.232338	-0.193892
Paraprevotella	0.294034	-0.0407175	-0.16287	0.27145	0.29521	-0.0954215	0.151275	0.0816119	0.0135725	0.0408059	0.0136615	0.211243	0.0408949	-0.231234	-0.109292	-0.0482403	0.279822	0.149948	-0.21871	0.233571	0.218584	0.193297	0.13331	-0.10858	-0.337643	0.146472	0.171145	0.00777463	-0.192631	0.397933	0.0087484	0	-0.0152075	0	0.136615	0.129784	-0.0529108	1	-0.0529392	-0.295743	0.0580564	-0.080296	-0.174342	-0.161081	0.138572	-0.0479205	-0.0889952	0.256928	0.179327
Ruminococcus 1	-0.304041	-0.086838	-0.0192973	0.270163	-0.144282	0.00484536	-0.288406	-0.256245	-0.0675407	-0.0628526	0.30107	-0.192221	-0.285876	0.367446	0.34963	0.50951	0.00537634	0.0290721	-0.23633	-0.00830226	0.451605	0	0.0167241	0.260514	0.140018	0.00946603	0.111933	0.276349	0.0710066	-0.0585289	0.447784	0.0534157	-0.221625	-0.403932	0.0437037	0.388478	0.150457	-0.0529392	1	-0.0808628	0.190884	0.319661	0.378015	0.423695	0.342194	0.136266	0.287133	-0.0249068	0.00554274
Parasutterella	0.107972	0.0822351	0.00483736	-0.227356	-0.315646	0.0728765	-0.279382	0.0775658	-0.208006	0.0242393	-0.214239	0.337294	0.131178	-0.0872615	-0.00973816	0.152283	-0.285715	0.111744	0.137192	-0.24974	-0.399264	-0.275571	-0.122974	0.25638	0.0701977	-0.18034	0.185432	-0.0665027	0.0559414	-0.00489057	-0.130956	0.189894	-0.124662	-0.0146394	0.0194763	0.0438217	0.113147	-0.295743	-0.0808628	1	0.0620754	0.114473	-0.0310685	0.298535	-0.187155	0.273268	-0.0195192	0.174818	-0.161173
Barnesiella	-0.255283	0.00925866	-0.0648106	-0.0925866	-0.220261	0.325465	0.0797411	0.0881483	-0.083328	0.22269	0.372775	0.0230564	0	0.22733	0.270262	0.324377	-0.237315	-0.055794	0.0835497	-0.111533	0.0838744	-0.175814	0.0427948	-0.13888	-0.206335	0.145334	0.0373595	0.403071	-0.350416	-0.234013	0.0119357	-0.172408	0.269723	-0.354916	-0.0698953	0.135131	0.259875	0.0580564	0.190884	0.0620754	1	0.356037	0	0.384592	0.323387	0.102739	-0.205477	-0.207134	-0.0053187
Dialister	-0.147955	-0.0870765	0.138298	-0.0768322	-0.0557048	-0.154334	0.13494	0.133465	-0.384161	0.384995	0.211385	-0.0829103	-0.0668781	0.200198	0.335123	0.244474	-0.359619	-0.252079	0.0330157	0.00881476	0.185606	-0.243162	0.0236753	0.128054	0.0584025	-0.0100504	0.0155012	0.269935	-0.0969298	-0.113927	0.151872	0	0.327133	-0.33586	-0.185606	0.232008	-0.00798723	-0.080296	0.319661	0.114473	0.356037	1	-0.0723747	0.303953	0.231202	0.279022	0.0878403	0.0969624	-0.0235396
Ruminococcaceae UCG-002	0.116816	-0.177943	-0.23355	0.266914	-0.151186	-0.0446795	-0.208471	-0.183902	0.1557	-0.0724462	0.268664	-0.360036	-0.217813	0.267494	0.100749	0.383991	0.26647	0.195473	-0.272403	0.105264	0.324636	0.329977	-0.0321279	0.189064	0.057639	-0.0545545	0.157066	0.261194	-0.0876908	-0.0843282	0.0645165	-0.067166	-0.33645	-0.0841423	0.274261	0.0783604	0.173422	-0.174342	0.378015	-0.0310685	0	-0.0723747	1	0.382774	0.23307	0.151456	0.246817	-0.114834	0.242773
Mitsuokella	0.0404741	-0.0308264	-0.0924793	0.0719284	-0.19556	0.196085	-0.333171	-0.0720846	-0.0308264	0.0308934	0.424057	-0.230297	-0.144484	0.195658	0.2172	0.365218	-0.114512	0.0722418	0.0529859	-0.141466	0.0724	-0.097561	-0.0831157	0.195234	0.181066	-0.120972	0.134753	0.341389	0.0648166	-0.135051	-0.211944	-0.175829	0.0345398	-0.238409	0.0724	0.0827429	0.240346	-0.161081	0.423695	0.298535	0.384592	0.303953	0.382774	1	0.342338	0.114022	0.155484	-0.141466	0.141668
Eubacterium coprostanoligenes group	-0.0855186	-0.120963	-0.0930484	0.167487	0.113842	-0.0327089	-0.0424264	-0.0466252	0.130268	0.135213	0.252878	-0.00579284	-0.495305	0.410302	0.243512	0.368515	-0.00518476	0.163544	-0.119952	0.176141	0.309073	0.0993884	0.134401	-0.186097	0	0.273861	0.286287	0.506352	-0.092932	-0.145812	0.0779688	-0.11239	-0.0156386	-0.323833	0.215415	0.182634	0.203133	0.138572	0.342194	-0.187155	0.323387	0.231202	0.23307	0.342338	1	-0.0750917	0.126717	-0.0560449	0.0748331
Ruminiclostridium 5	0.0688044	-0.117908	0.205248	-0.109174	-0.267143	-0.0482461	0.0309738	-0.00875292	-0.0742386	0.0962822	-0.105495	-0.0163123	0.0657901	0.201317	0.219781	0.372514	-0.287133	-0.144738	0.0731852	-0.293092	0.0703298	-0.310968	-0.31791	0.161578	-0.0678983	-0.257059	0.136564	0.045027	-0.142323	-0.0309052	0.337778	0.00879123	0.107647	-0.23348	-0.193407	0.439562	0.156622	-0.0479205	0.136266	0.273268	0.102739	0.279022	0.151456	0.114022	-0.0750917	1	0.030837	0.172849	-0.0752591
Ruminococcaceae UCG-013	0.0401359	0.117908	-0.0655047	0.441065	0.112794	-0.100878	-0.101771	-0.0175058	-0.117908	-0.122541	0.290111	-0.0543743	-0.0570181	0.179435	0.364836	0.101998	0.1606	0.188598	-0.197037	0.105213	0.285715	0.196947	-0.136247	0.283854	0.00452656	-0.145667	-0.0572687	0	0.325966	0.0794704	0.242074	0.136264	-0.166363	0.0837004	0.268133	0.0351649	0.129383	-0.0889952	0.287133	-0.0195192	-0.205477	0.0878403	0.246817	0.155484	0.126717	0.030837	1	0.0901822	0.0501728
Lactobacillus	-0.0391255	-0.268194	0	-0.0297993	0.0810191	-0.381597	-0.0528396	0.104524	-0.312893	-0.0746601	-0.179969	0.157692	0.104752	-0.18665	-0.149974	-0.0378267	-0.149441	-0.104752	-0.307323	0.0769231	-0.11248	0.247565	-0.0602598	0.178796	-0.0849427	-0.175412	0.360729	-0.0938835	0.156642	0.143104	0.182473	-0.0749869	-0.250418	-0.165334	-0.127478	-0.0524908	-0.232338	0.256928	-0.0249068	0.174818	-0.207134	0.0969624	-0.114834	-0.141466	-0.0560449	0.172849	0.0901822	1	0.00855921
Ruminococcus gauvreauii group	0.215498	0.0248682	-0.0447628	0.452602	-0.087896	0	-0.0302372	-0.0199378	0.084552	-0.0199378	0.130163	-0.253905	0.104902	-0.0947045	-0.00500626	-0.0353553	0.0886838	0.0649391	-0.211586	0.0941513	0.0500626	0.365974	0.333339	-0.124341	-0.0876417	0.19518	-0.0200691	-0.0797724	0.041831	0.145823	-0.371879	0.0650814	-0.133747	0.0401382	0.300376	-0.240301	-0.193892	0.179327	0.00554274	-0.161173	-0.0053187	-0.0235396	0.242773	0.141668	0.0748331	-0.0752591	0.0501728	0.00855921	1
